# Supplementary material for: Antimicrobial activity of Terminalia catappa brown leaf extracts against Staphylococcus aureus ATCC 25923 and Pseudomonas aeruginosa ATCC 27853
Source: F1000Res. 2018 Sep 4;7:1406. [Version 1] doi: 10.12688/f1000research.15998.1 (PMC6206604; doi:10.12688/f1000research.15998.1)
Supplement: Inhibition zone diameters for both bacteria at different concentration of extracts and images of every repeat experiment performed [file f1000research-7-17473-s0000.tgz]

Archive with 1 entries (1 files):
- 6b4822f3-4e1d-4ac5-8b59-0f0b8aedf3c3_Data.zip
